# Supplementary material for: Assessment of Red Blood Cell Aggregation in Preeclampsia by Microfluidic Image Flow Analysis—Impact of Oxidative Stress on Disease Severity
Source: Int J Mol Sci. 2024 Mar 27;25(7):3732. doi: 10.3390/ijms25073732 (PMC11011533; doi:10.3390/ijms25073732)
Supplement: Supplementary file 1 [file ijms-25-03732-s001.zip]

Archive with 1 entries (1 files):
- ijms-2893009-supplementary.pdf
